# Supplementary material for: Financial Toxicity in Selected Head and Neck Cancers: A Scoping Review of Measurement, Burden, and Outcomes
Source: Cancers (Basel). 2026 Apr 26;18(9):1378. doi: 10.3390/cancers18091378 (PMC13163044; doi:10.3390/cancers18091378)
Supplement: Supplementary file 1 [file cancers-18-01378-s001.zip]

Archive with 2 entries (2 files):
- PRISMA checklist.pdf
- Supplementary Material S1. Full PubMed Search Strategy.pdf
